# Supplementary material for: Computational Identification of Key Regulators in Two Different Colorectal Cancer Cell Lines
Source: Front Genet. 2016 Apr 5;7:42. doi: 10.3389/fgene.2016.00042 (PMC4820448; doi:10.3389/fgene.2016.00042)
Supplement: Supplementary Figure S8 — Master regulatory network based on the 1638NT-1-specific TF set as Scalable Vector Graphics (SVG). [file Presentation2.ZIP]

Archive with 1 entries (1 files):
- S8B_Master_regulatory_network_1638NT_1_specific_TF_set.svg
